# Supplementary material for: Revealing the Mechanism of Aroma Production Driven by High Salt Stress in Trichomonascus ciferrii WLW
Source: Foods. 2024 May 21;13(11):1593. doi: 10.3390/foods13111593 (PMC11172348; doi:10.3390/foods13111593)
Supplement: Supplementary file 1 [file foods-13-01593-s001.zip]

Archive with 1 entries (1 files):
- foods-2953501-supplementary.pdf
